# Supplementary material for: Effects of Trace Metals and Municipal Wastewater on the Ephemeroptera, Plecoptera, and Trichoptera of a Stream Community
Source: Biology (Basel). 2022 Apr 24;11(5):648. doi: 10.3390/biology11050648 (PMC9137756; doi:10.3390/biology11050648)
Supplement: Supplementary file 1 [file biology-11-00648-s001.zip]

Archive with 1 entries (1 files):
- biology-1695692-supplementary.pdf
